# Supplementary material for: Disparities in Cervical Cancer Among LHS+ Women: A Primer for Medical Students
Source: MedEdPORTAL. 2024 Dec 24;20:11482. doi: 10.15766/mep_2374-8265.11482 (PMC11668185; doi:10.15766/mep_2374-8265.11482)
Supplement: Supplementary file 1 — Facilitator Guide.docxPowerPoint Presentation.pptxEvaluation Form.docxVideo.movVideo Script.docxCase Studies.docx [file mep_2374-8265.11482-s001.zip]

Archive with 7 entries (7 files):
- C. Evaluation Form.docx
- D. Video.mov
- E. Video Script.docx
- F. Case Studies.docx
- A. Facilitator Guide.docx
- B. PowerPoint Presentation.pptx
- _Educational Summary Report_11482.pdf
